# Supplementary material for: Chemical and Structural Changes in Corn Stover After Ensiling: Influence on Bioconversion
Source: Front Bioeng Biotechnol. 2020 Aug 14;8:739. doi: 10.3389/fbioe.2020.00739 (PMC7457055; doi:10.3389/fbioe.2020.00739)
Supplement: Supplementary file 1 [file Data_Sheet_1.csv]

Sample, SI, NSI, Ash,Sucrose,WE(O), EtOH, Lignin, Glucan, Xylan, Galactan, Arabinan,Acetyl,Extractives,Structurals,Total
No-add #2,1.75,1.77,3.52,1.81,11.01,2.88,16.23,35.06,20.06,1.09,2.29,2.51,17.47,78.99,96.45
No-add #2,1.81,1.58,3.39,1.64,11.75,2.83,16.03,34.67,19.85,0.97,2.13,2.54,17.80,77.99,95.79
No-add #1,2.11,1.54,3.65,1.96,12.04,2.75,15.93,35.51,18.86,0.84,1.92,2.40,18.29,77.57,95.87
No-add #1,2.52,0.94,3.46,1.72,12.67,2.91,15.90,35.40,18.64,0.80,1.90,2.38,18.24,77.55,95.78
SM #2,2.41,1.36,3.77,1.93,11.27,2.77,16.09,35.99,19.63,0.93,2.14,2.49,17.33,79.68,97.02
SM #2,2.50,1.46,3.96,1.51,11.31,2.61,15.78,36.00,19.71,0.90,2.20,2.41,16.89,79.49,96.38
No-add #3,1.80,1.39,3.19,2.05,12.08,2.79,16.14,35.78,19.65,0.82,1.97,2.47,18.31,78.64,96.95
No-add #3,1.59,1.47,3.06,1.73,12.52,2.94,16.21,35.53,19.44,0.85,1.94,2.59,18.67,78.15,96.82
SM #3,1.69,1.87,3.56,2.01,9.90,2.58,16.24,36.21,19.81,0.93,2.10,2.59,16.36,79.58,95.95
SM #3,2.15,1.06,3.21,1.80,11.00,3.00,16.29,35.88,19.67,0.81,2.03,2.58,16.85,79.41,96.26
SM #1,2.07,1.63,3.70,1.81,10.96,2.54,16.18,36.03,19.64,0.90,2.11,2.46,16.94,79.39,96.33
SM #1,2.47,0.65,3.12,1.60,11.72,2.71,16.37,35.93,19.64,0.89,2.07,2.55,16.68,79.91,96.60
Dried at 45 deg C,3.09,0.87,3.96,4.02,5.47,2.94,15.00,38.43,20.78,1.88,2.88,2.77,13.29,84.83,98.12
Dried at 45 deg C,3.02,0.95,3.97,5.75,0.43,3.16,15.54,39.84,22.44,3.18,4.85,2.80,10.29,91.67,101.96
Dried in Super Sacs,2.45,1.90,4.35,2.06,3.17,2.83,14.59,41.43,21.74,2.22,3.43,2.37,9.97,88.23,98.20
Dried in Super Sacs,2.54,1.88,4.43,1.02,3.33,2.64,15.06,41.16,21.93,2.36,3.50,2.27,8.88,88.81,97.69
Frozen,2.20,1.25,3.46,0.97,3.89,2.75,16.79,40.13,20.84,2.44,3.48,2.90,8.87,88.77,97.64
Frozen,2.17,1.07,3.24,1.00,4.20,2.78,16.93,39.97,21.35,2.37,3.23,2.88,9.05,88.91,97.95
