# Supplementary material for: Chemical and Structural Changes in Corn Stover After Ensiling: Influence on Bioconversion
Source: Front Bioeng Biotechnol. 2020 Aug 14;8:739. doi: 10.3389/fbioe.2020.00739 (PMC7457055; doi:10.3389/fbioe.2020.00739)
Supplement: Supplementary file 2 [file Data_Sheet_2.csv]

SampleID	Sample	catalyst	CatAmt	Temp	Time	Severity	FIS	Reactivity	XtotPS	GtotPS	XmonP	Xfur	XolP	GmonP	Ghmf	GolP	XmonS	GmonS
FI080708-5	45Cdried	H2SO4	0.07	170	6.5	2.873972	52.220903	77.228502	82.1851	74.418265	68.338429	2.229608	9.36691	12.431957	1.954829	0.775965	4.479761	61.210343
FI080709-1	45Cdried	H2SO4	0.07	170	6.5	2.873972	48.601605	73.492245	81.989748	68.674425	67.738742	1.827705	9.802472	12.40671	1.936597	0.781751	4.448534	55.485964
FI080708-12	45Cdried	H2SO4	0.07	170	6.5	2.873972	54.086805	70.398911	79.104762	65.462964	61.02657	1.352057	13.725279	12.611599	1.723024	1.341134	4.352913	51.510231
FI080708-9	Fielddried	H2SO4	0.07	170	6.5	2.873972	55.751427	71.084055	80.362021	66.044609	59.6615	1.709544	14.922358	5.957552	0.817721	1.318188	5.778163	58.76887
FI080708-18	Fielddried	H2SO4	0.07	170	6.5	2.873972	56.774403	70.970938	82.471363	64.724335	59.294217	1.541506	17.488708	5.752125	0.709269	1.590248	5.688438	57.381963
FI080709-10	Fielddried	H2SO4	0.07	170	6.5	2.873972	57.832644	70.754382	83.313812	63.932567	62.14178	1.028533	15.103387	6.492504	0.669588	1.565006	6.068645	55.875057
FI080708-17	greenfrozen	H2SO4	0.07	170	6.5	2.873972	50.653808	75.90302	86.387288	70.230557	72.668219	2.575426	9.358965	12.329072	2.317081	0.419824	4.360103	57.481661
FI080709-7	greenfrozen	H2SO4	0.07	170	6.5	2.873972	49.066336	71.374556	85.418506	63.776145	66.043996	1.286368	14.418846	11.805455	1.689303	0.824421	4.955664	51.146269
FI080708-8	Kramer33A14	H2SO4	0.07	170	6.5	2.873972	49.849958	90.032478	89.325727	90.513682	75.941914	2.239793	8.628739	10.391242	2.478816	0.233892	4.755074	79.888548
FI080708-15	Kramer33A14	H2SO4	0.07	170	6.5	2.873972	50.048331	87.29822	87.78403	86.967449	70.889553	2.006332	12.261385	10.662806	2.615096	0.191014	4.633093	76.113629
FI080709-2	Kramer33A14	H2SO4	0.07	170	6.5	2.873972	46.199671	84.842138	84.976217	84.750848	70.060782	1.777152	10.379795	10.947463	2.630338	0.357897	4.535639	73.445488
FI080709-5	Noadd#1	H2SO4	0.07	170	6.5	2.873972	57.935071	77.121177	92.943987	68.524724	67.432978	2.662621	17.017654	8.476227	1.112372	0.104589	8.493355	59.943909
FI080708-2	Noadd#1	H2SO4	0.07	170	6.5	2.873972	54.424635	75.026022	89.097591	67.38101	68.632803	1.598641	13.667487	8.440037	0.980724	0.07974	6.797301	58.861234
FI080708-11	Noadd#1	H2SO4	0.07	170	6.5	2.873972	57.619778	72.190545	87.763899	63.729621	65.311985	1.412789	16.372865	8.162446	0.971099	0.006659	6.079048	55.560516
FI080709-3	Noadd#2	H2SO4	0.07	170	6.5	2.873972	53.946904	77.759936	87.648062	71.946859	69.043393	1.6808	13.111699	10.002466	1.129732	0.201088	5.49297	61.743306
FI080708-1	Noadd#2	H2SO4	0.07	170	6.5	2.873972	53.57524	77.326749	87.136127	71.559966	69.068682	1.788285	11.340722	9.725898	1.175689	0.138043	6.726723	61.696025
FI080708-14	Noadd#2	H2SO4	0.07	170	6.5	2.873972	54.057687	72.85395	86.039443	65.102402	65.256319	1.395422	15.462634	9.439286	1.006184	0.279784	5.32049	55.383332
FI080708-19	Noadd#3	H2SO4	0.07	170	6.5	2.873972	53.675963	73.988094	87.529782	66.362456	68.187486	2.292936	14.141502	9.693387	1.401826	0.099067	5.200794	56.570001
FI080709-6	Noadd#3	H2SO4	0.07	170	6.5	2.873972	55.96688	70.795868	83.083491	63.876423	55.820566	1.048991	20.620421	8.919668	0.967777	0.230495	6.642505	54.726259
FI080708-4	Noadd#3	H2SO4	0.07	170	6.5	2.873972	54.804898	70.253905	84.278468	62.356349	62.388829	1.548243	15.941128	9.103963	1.111646	0.163586	5.948511	53.088801
FI080709-4	SM#1	H2SO4	0.07	170	6.5	2.873972	57.048675	74.713413	89.503177	66.418451	61.694168	1.19743	21.126318	6.315135	0.639532	0.356989	6.68269	59.746326
FI080708-6	SM#1	H2SO4	0.07	170	6.5	2.873972	57.388823	73.859154	88.405502	65.700714	64.347354	1.725969	18.174934	6.478242	0.706947	0.104033	5.883214	59.118438
FI080708-13	SM#1	H2SO4	0.07	170	6.5	2.873972	60.344898	65.696128	82.716503	56.150109	47.620833	1.453284	28.267374	5.411727	0.720333	0.878691	6.828296	49.859691
FI080708-20	SM#2	H2SO4	0.07	170	6.5	2.873972	55.991174	72.520508	87.665395	64.018658	63.5532	1.252321	18.310615	6.203176	0.614039	0.448673	5.80158	57.366809
FI080708-3	SM#2	H2SO4	0.07	170	6.5	2.873972	57.626486	70.97494	84.6568	63.294385	55.526427	1.100817	21.641056	5.609859	0.554299	0.716999	7.489317	56.967527
FI080709-8	SM#2	H2SO4	0.07	170	6.5	2.873972	55.745448	65.035498	79.47955	56.927073	40.059703	0.743498	31.067733	4.787608	0.438954	1.391109	8.352114	50.748356
FI080708-10	SM#3	H2SO4	0.07	170	6.5	2.873972	57.153834	76.62184	90.064574	69.060667	71.454813	1.918647	13.110239	6.238869	0.77651	-0.075963	5.499522	62.897762
FI080708-16	SM#3	H2SO4	0.07	170	6.5	2.873972	57.734548	72.624292	90.26383	62.702532	68.048106	1.563404	16.880584	6.153676	0.706884	-0.044297	5.335139	56.593152
FI080709-9	SM#3	H2SO4	0.07	170	6.5	2.873972	58.144827	67.645745	84.907458	57.936502	51.087904	0.687589	26.403183	5.160798	0.590414	0.640392	7.416371	52.135311
FI080715-18	45Cdried	None	0	200	15	4.120461	48.617357	55.687044	56.534565	55.206527	14.431025	5.205304	36.035874	2.479163	0.84571	3.402462	6.067665	49.324902
FI080717-8	45Cdried	None	0	200	15	4.120461	49.020214	55.009779	57.536202	53.577376	12.359584	5.149989	39.074546	2.488141	0.819151	3.01581	6.102072	48.073426
FI080715-5	45Cdried	None	0	200	15	4.120461	45.855916	52.885865	54.197737	52.142075	11.590795	5.970485	37.488037	5.14105	0.936726	1.903508	5.118905	45.097518
FI080715-20	Fielddried	None	0	200	15	4.120461	50.300747	56.45319	59.035901	55.050358	10.18492	3.598605	40.44749	1.110369	0.32449	2.757385	8.403492	51.182604
FI080715-9	Fielddried	None	0	200	15	4.120461	48.843573	53.92432	61.439893	49.842141	4.61449	2.666694	47.687283	0	0.307088	4.359398	9.138119	45.482742
FI080717-5	Fielddried	None	0	200	15	4.120461	51.281747	51.104938	58.033079	47.341829	8.359678	3.141529	41.20758	1.083159	0.31929	2.983186	8.465822	43.275484
FI080715-7	greenfrozen	None	0	200	15	4.120461	48.166433	58.534065	62.103538	56.602819	13.443089	5.941822	42.727212	4.910501	1.063654	0.538062	5.933237	51.154255
FI080715-12	greenfrozen	None	0	200	15	4.120461	47.653253	53.73454	55.623928	52.712296	18.916814	7.481301	31.781379	3.001468	1.184029	2.181669	4.925735	47.529159
FI080717-4	greenfrozen	None	0	200	15	4.120461	47.513139	52.710577	62.749251	47.2792	14.451856	5.102374	42.374767	3.233684	1.022872	2.268325	5.922628	41.777191
FI080715-19	Kramer33A14	None	0	200	15	4.120461	44.892097	70.88809	63.649441	75.030603	12.636426	4.812467	44.167699	2.347568	0.833356	3.180347	6.845316	69.502687
FI080717-9	Kramer33A14	None	0	200	15	4.120461	45.993602	65.420391	63.552501	66.692175	12.119325	4.961865	44.954446	2.387636	0.853259	2.836268	6.478731	61.468271
FI080715-8	Kramer33A14	None	0	200	15	4.120461	45.894686	63.321109	63.857	62.95624	8.374071	4.415524	49.373835	2.739709	0.844136	3.704014	6.109094	56.512517
FI080715-2	Noadd#1	None	0	200	15	4.120461	50.263935	54.332241	54.371106	54.311125	15.041858	8.406038	34.090823	4.65552	1.026348	0.768142	5.238426	48.887463
FI080715-13	Noadd#1	None	0	200	15	4.120461	52.454406	53.222328	57.17918	51.07259	17.318549	7.434329	33.916418	2.522959	0.990611	1.558295	5.944212	46.991335
FI080717-1	Noadd#1	None	0	200	15	4.120461	52.022763	51.262143	58.109946	47.541766	17.325265	7.240891	34.935981	2.711232	0.937753	1.379788	5.8487	43.450746
FI080715-17	Noadd#2	None	0	200	15	4.120461	49.933312	58.914692	51.425649	63.200499	19.396789	9.137768	26.555524	2.744509	1.154349	2.15814	5.473336	58.29785
FI080717-2	Noadd#2	None	0	200	15	4.120461	48.344662	60.64546	56.969042	62.80677	17.113302	7.266947	33.897275	2.96713	1.060547	2.161903	5.958465	57.677737
FI080715-1	Noadd#2	None	0	200	15	4.120461	48.10805	58.927626	55.611625	60.877053	14.074907	7.13234	36.03984	5.203386	1.047112	1.084602	5.496878	54.589065
FI080715-11	Noadd#3	None	0	200	15	4.120461	50.167517	51.183987	47.856739	53.057637	18.398166	9.236239	24.598467	2.860064	1.202364	1.219442	4.860106	48.978131
FI080715-4	Noadd#3	None	0	200	15	4.120461	48.984427	53.379194	51.192465	54.610592	15.097332	8.525725	31.092507	4.637299	1.195929	1.080926	5.002626	48.892368
FI080717-7	Noadd#3	None	0	200	15	4.120461	51.158794	10.226954	7.530645	11.745308	1.02364	0.477238	1.606956	0.165817	0.064645	0.076835	4.900048	11.502656
FI080715-14	SM#1	None	0	200	15	4.120461	60.312416	57.201807	65.222916	52.703101	15.750932	7.079199	42.574645	1.911882	0.675314	1.898063	6.89734	48.893155
FI080717-3	SM#1	None	0	200	15	4.120461	51.622825	52.461045	61.357467	47.471413	11.892655	4.892346	42.179875	1.762925	0.587597	1.673485	7.284937	44.035003
FI080715-6	SM#1	None	0	200	15	4.120461	49.68703	49.83757	55.394905	46.720692	11.059577	6.836994	39.036612	4.008264	0.664948	-0.576548	5.298716	43.288976
FI080717-10	SM#2	None	0	200	15	4.120461	51.286786	58.292784	56.623223	59.230022	15.694054	7.039149	34.175106	1.916644	0.674353	1.642913	6.754063	55.670465
FI080715-3	SM#2	None	0	200	15	4.120461	50.370376	52.336851	53.433491	51.721234	12.799428	7.353203	35.398382	4.310188	0.726041	0.589329	5.235681	46.821716
FI080715-15	SM#2	None	0	200	15	4.120461	42.760063	45.866024	47.442424	44.981083	14.08126	6.399903	28.511242	1.621501	0.63542	1.865352	4.849922	41.494231
FI080717-6	SM#3	None	0	200	15	4.120461	51.454308	55.533981	52.953216	56.985591	17.244753	8.76046	30.113373	1.924747	0.765433	1.325347	5.59509	53.735498
FI080715-10	SM#3	None	0	200	15	4.120461	50.873647	55.577802	63.347963	51.207298	9.409701	4.026325	46.138099	1.837045	0.558714	1.43932	7.800163	47.930933
FI080715-16	SM#3	None	0	200	15	4.120461	52.670081	50.397892	51.639996	49.699243	18.293003	9.335123	28.500428	1.802132	0.7676	1.457395	4.846565	46.439715
